# Supplementary material for: Identification of Serum Interleukin-22 as Novel Biomarker in Pulmonary Hypertension: A Translational Study
Source: Int J Mol Sci. 2024 Apr 3;25(7):3985. doi: 10.3390/ijms25073985 (PMC11012889; doi:10.3390/ijms25073985)
Supplement: Supplementary file 1 [file ijms-25-03985-s001.zip]

Archive with 1 entries (1 files):
- ijms-2922671-supplementary.pdf
